# Supplementary material for: Vitrectomy without prone positioning for rhegmatogenous retinal detachments in eyes with inferior retinal breaks
Source: PLoS One. 2018 Jan 26;13(1):e0191531. doi: 10.1371/journal.pone.0191531 (PMC5786309; doi:10.1371/journal.pone.0191531)
Supplement: S1 File — contains data from 147 cases of RRD included in this study. (XLSX) [file pone.0191531.s001.xlsx]

## Sheet: Supporting S2
Patient ID	prone1 free0	follow up(month)	PreVA(logMAR)	Post last VA(logMAR)	Post 1M VA(logMAR)	Post 3M VA(logMAR)	Age	R1L0	M:1 F:0	ILMpeeling	macula on1 off0	extent of RD	break location	inferior break	multiple breaks	IOL	IOP	IOL capture	reRD	VH	MH	ERM	Fib	PVR	ERM
1	1	6	0.3	-0.08	-0.08	-0.08	73	1	0	0	1	2	2	0	0	1	0	0	0	0	0	0	0	0	0
2	0	6	1.22	0.1	0.1	0.1	62	1	1	0	0	2	11,12,13	0	1	1	0	0	0	0	0	0	0	0	0
3	1	18	-0.08	-0.08	-0.08	-0.08	60	0	1	0	1	1	2^3	0	0	1	1	0	0	0	0	0	0	0	0
4	1	10	-0.08	-0.08	0.05	0.1	60	1	0	0	1	2	12.1	0	1	1	0	0	0	0	0	1	0	0	1
5	1	5	-0.18	-0.08	-0.08	-0.08	51	1	1	0	1	1	1.11	0	1	0	0	0	0	0	0	0	1	0	0
6	1	4	0.82	0.82	0.82	0.82	38	0	1	0	1	2	3	0	0	0	1	0	0	0	0	0	0	0	0
7	1	6	0.52	0	0	0	68	0	0	0	1	3	1	0	0	1	0	0	0	0	0	0	1	0	0
8	0	12	1.05	0.4	0.4	0.4	83	0	1	0	0	2	1hst	0	0	0	0	0	0	0	0	0	0	0	0
9	0	6	0.15	-0.08	0	-0.08	67	1	0	0	1	1	12	0	0	1	0	0	0	0	0	0	0	0	0
10	1	6	0.7	0	-0.08	-0.08	48	1	1	0	0	3	2	0	0	0	0	0	0	0	0	0	0	0	0
11	1	4	0.7	0.1	0.05	0.1	64	1	1	0	0	2	10	0	0	1	0	0	0	0	0	0	0	0	0
12	0	7	1.52	0.05	0.15	0.05	46	0	0	0	0	2	12hst, 1hst, 2hst, 5hst	1	1	1	0	0	0	0	0	0	0	0	0
13	0	4	0.1	0	0	-0.08	61	0	1	0	0	2	1, 9	0	1	1	1	0	0	0	0	0	0	0	0
14	0	3	0	0.05	0	0.05	62	1	0	0	1	2	1	0	0	1	0	0	0	0	0	0	0	0	0
15	0	10	0.22	0.15	0.22	0.22	46	0	1	1	1	3	11	0	0	1	0	0	0	0	0	0	0	0	0
16	1	8	2.1	0.7	0.7	0.7	49	1	1	1	0	2	2	0	0	1	1	0	0	0	0	0	1	0	0
17	1	8	0.3	0.15	0.3	0.15	66	0	1	0	0	4	5	1	1	1	0	0	0	0	0	0	0	0	0
18	1	6	1.4	0.22	0.7	0.4	39	1	1	0	0	2	6-7.10	1	1	1	0	0	0	0	0	0	1	0	0
19	1	12	0.7	0.3	0.22	0.15	81	1	1	0	0	2	11	0	0	1	1	0	0	0	0	0	1	0	0
20	0	6	0.52	0	0.05	0.05	69	0	0	0	0	2	4	0	0	1	0	0	0	0	0	0	0	0	0
21	1	12	0.52	0.3	0.52	0.4	48	1	1	0	1	3	3.4.6	1	1	0	0	0	0	0	0	0	0	0	0
22	1	3	-0.08	0	0	-0.08	65	1	1	0	1	3	12	0	0	0	0	1	0	0	0	0	1	0	0
23	1	6	0.1	-0.08	-0.08	-0.08	73	1	1	0	0	3	9	0	0	1	0	0	0	0	0	0	0	0	0
24	1	4	-0.08	-0.08	0	-0.18	63	1	0	0	1	3	9	0	0	1	0	0	0	0	0	0	0	0	0
25	0	6	2.1	0.82	0.7	0.82	74	1	0	0	0	2	2ah, 10ah	0	1	1	0	0	0	1	0	0	1	0	0
26	0	6	-0.08	-0.18	-0.18	-0.18	59	0	1	0	1	1	11	0	0	1	0	0	0	1	0	0	0	0	0
27	0	6	1.7	0.82	0.82	0.82	53	0	1	1	0	3	2hst,3hst	0	1	1	1	1	0	0	0	0	0	0	0
28	0	18	0.15	0.15	0	0.1	77	0	0	0	1	1	10ah	0	0	1	1	0	0	0	0	1	0	0	0
29	0	6	1.22	0.7	0.82	0.7	71	1	1	1	0	4	9ah	0	0	1	0	0	0	0	0	0	0	0	0
30	1	6	2.1	0.7	0.82	0.82	51	0	1	0	0	2	1	0	0	0	0	0	0	0	0	0	0	0	0
31	0	6	0	0	0	0.05	51	1	1	0	1	1	10,12	0	1	0	0	0	0	0	0	0	0	0	0
32	0	6	0	0.15	0.15	0.05	71	1	1	1	0	2	10	0	0	1	0	0	0	0	0	0	0	0	0
33	0	12	-0.08	0	0	0	79	0	1	0	1	2	4	0	0	0	0	0	0	0	0	0	0	0	0
34	1	12	1.1	0.22	0.7	0.3	60	0	1	0	0	4	3	0	0	0	0	0	1	0	0	0	0	0	0
35	0	24	1.7	1	1	1	62	1	1	0	0	4	11AH, 4HST	0	1	1	0	0	1	0	0	0	0	0	0
36	0	6	-0.18	-0.08	-0.18	-0.08	63	1	0	0	1	2	7, 8, 9, 10	1	1	1	0	0	0	0	0	0	0	0	0
37	0	8	-0.18	-0.08	-0.08	-0.08	64	0	1	1	1	1	5hst	1	0	0	0	0	1	0	0	0	0	0	0
38	0	12	-0.18	-0.18	-0.08	-0.18	61	1	0	0	1	1	1hst?2hst	0	0	1	0	0	0	0	0	0	0	0	0
39	1	3	1.4	0.4	0.3	0.4	49	0	1	0	0	2	11	0	0	1	0	0	0	1	0	0	1	0	0
40	0	24	3	2	2	2	56	1	1	0	0	3	10,11hst	0	1	0	0	0	0	0	0	0	0	0	0
41	1	3	1.22	0.7	0.7	0.7	55	0	1	0	0	4	6	1	0	1	1	0	1	0	0	0	0	0	0
42	1	3	0.3	0	0	0	45	1	1	0	0	2	11, 12	0	1	1	1	1	0	1	0	0	0	0	0
43	0	7	2	1.1	1.05	1.3	63	0	1	0	0	3	11, 12, 1, 2, 3	0	1	1	0	0	0	0	0	0	0	0	0
44	0	6	0	0	0	0	86	1	0	0	1	1	2	0	0	1	0	0	0	0	0	0	0	0	0
45	0	3	0.52	-0.08	-0.08	-0.08	48	1	0	0	1	4	10	0	0	1	1	0	0	0	0	0	0	0	0
46	0	3	0	0.05	0	0.05	71	0	0	1	1	1	11ah	0	0	0	0	0	0	0	0	0	0	0	0
47	0	6	0.4	0	0	0.05	44	1	1	0	0	2	6hst, 8hst	1	1	1	0	0	0	0	0	0	0	0	0
48	0	7	0.22	-0.18	0.1	-0.18	64	1	1	0	0	2	11,6	1	1	0	0	0	0	0	0	0	0	0	0
49	1	4	2	0.82	0.7	0.82	60	1	0	1	0	2	10	0	0	1	0	0	0	0	0	0	0	0	0
50	0	7	-0.08	-0.08	-0.18	-0.08	58	1	0	0	1	2	12, 7	1	1	1	1	0	0	0	0	1	0	0	1
51	0	6	0	-0.18	-0.08	-0.18	69	1	1	0	1	2	3, 4, 6	1	1	1	1	0	0	0	0	0	0	0	0
52	1	24	2.4	0.82	2	0.82	62	1	0	1	0	3	10.1.2	0	1	1	1	0	0	0	0	0	1	0	0
53	0	6	-0.18	0.4	0.52	0.4	52	1	0	0	1	1	4, 10	0	1	1	0	0	0	0	0	0	0	0	0
54	0	24	0	-0.18	-0.18	-0.08	57	1	0	0	0	2	11	0	0	0	0	0	0	0	0	0	0	0	0
55	1	6	0.7	-0.08	0.05	0.1	47	0	1	0	0	2	7, 10	1	1	0	0	0	0	1	0	0	0	0	0
56	0	7	1.52	0.22	0.4	0.3	64	0	1	0	0	2	2hst,10hst	0	1	1	0	0	0	0	0	0	1	0	0
57	0	3	0	-0.08	-0.08	-0.08	62	0	1	0	1	1	11^1	0	0	0	0	0	0	0	0	0	0	0	0
58	1	7	0.82	0.7	0.05	0.82	73	1	1	0	0	3	1.2.3.5	1	1	1	1	0	1	0	0	0	0	1	0
59	0	6	-0.18	-0.18	0.15	-0.18	36	1	1	0	0	2	11.12	0	1	0	1	0	0	0	0	0	1	0	0
60	0	24	0.15	0.15	0.22	0.15	54	0	1	0	1	2	1hst, 11hst	0	1	1	0	0	1	0	0	0	0	1	0
61	0	6	0.1	0	0.05	0	66	1	0	0	1	1	10ah	0	0	1	0	0	0	0	0	0	0	0	0
62	0	3	0.1	0.05	0	0.05	72	0	0	0	1	2	12 hole	0	0	1	0	0	0	0	0	0	0	0	0
63	1	3	1	0	0.1	0	43	0	1	0	0	4	7	1	0	0	0	0	0	0	0	0	0	0	0
64	0	12	0	-0.18	0	-0.08	54	1	1	0	1	2	9 hst	0	0	1	0	0	0	0	0	0	0	0	0
65	0	6	0.52	0.82	1	0.7	64	0	1	1	0	4	10 hst	0	0	1	0	0	0	0	0	0	0	0	0
66	0	7	2.3	0.15	0.22	0.15	76	0	0	0	0	3	11	0	0	0	0	0	0	0	0	0	0	0	0
67	0	12	1	0.15	0.7	0.1	56	1	1	0	0	2	10, 12, 2, 6??hst	1	1	1	0	0	0	0	0	0	0	0	0
68	0	12	-0.08	0.22	0.15	0.22	56	0	1	1	1	1	9ah, 10hst	0	1	1	0	0	0	0	0	0	0	0	0
69	0	4	0.7	0.52	0.82	0.52	66	0	1	1	0	2	12hst, 3hst, 6ah	1	1	1	0	0	0	0	0	0	0	0	0
70	0	18	0.05	-0.08	0	-0.08	52	0	1	1	1	1.5	10hst	0	0	1	0	0	0	0	0	0	0	0	0
71	0	7	0	0	-0.08	-0.08	53	0	1	0	1	1	6hst	1	0	1	1	0	0	0	0	0	0	0	0
72	0	6	2.1	1	1.15	1	64	1	0	0	0	3	7ah,11hst	1	1	1	0	0	0	0	1	1	0	0	0
73	1	8	-0.18	-0.18	0.4	0.3	78	0	0	0	1	2	2	0	0	0	0	0	1	0	0	0	0	0	0
74	0	3	-0.18	-0.08	0	-0.08	70	1	0	0	1	1	10.11.12	0	1	0	0	0	0	0	0	0	0	0	0
75	0	3	0.4	0.7	0.52	0.7	60	0	0	1	0	2	6	1	0	1	0	0	0	0	0	0	0	0	0
76	0	3	1.7	0.3	0.3	0.15	44	0	1	0	0	2	3hst	0	0	1	1	0	0	0	0	0	0	0	0
77	1	3	2	0.7	0.7	0.4	70	0	1	0	0	3	11	0	0	1	1	0	1	1	0	0	0	0	0
78	1	6	0	-0.08	0	0	47	1	0	0	1	1	1	0	0	1	0	0	0	0	0	0	0	0	0
79	0	12	1.7	0.1	0.1	0.15	54	1	0	0	0	4	10,11ah	0	1	0	1	0	0	0	0	0	0	0	0
80	0	12	0.4	0.3	0.3	0.3	80	0	0	0	1	1	6ah	1	0	1	0	0	0	0	0	0	0	0	0
81	0	18	1.7	0.52	0.7	0.4	52	1	1	0	0	2	9.12	0	1	1	0	0	0	0	0	1	1	0	0
82	0	12	-0.18	-0.18	-0.08	-0.18	63	1	1	0	1	1	10ah	0	0	1	0	0	0	0	0	0	1	0	0
83	0	12	0.52	0.1	0.1	-0.08	44	0	1	0	0	3	2-4.6	1	1	1	0	1	0	0	0	1	0	0	0
84	1	19	2.1	0.05	0.15	0.05	43	1	1	0	1	3	12-3.6-8	1	1	1	0	0	1	1	0	0	0	0	0
85	0	7	1.7	0.7	0.82	0.7	43	1	1	1	0	4	2	0	0	1	0	0	0	0	0	0	0	0	0
86	1	12	0	0	-0.18	-0.08	65	0	1	0	1	1	1	0	0	1	0	0	0	0	0	0	0	0	0
87	0	4	-0.18	-0.18	-0.18	-0.18	61	0	1	0	1	1	7	1	0	1	0	0	0	0	0	0	0	0	0
88	0	3	1.4	0.3	0.52	0.3	64	0	1	0	0	2	4.5	0	1	0	0	0	0	0	0	0	0	0	0
89	0	6	2.1	1.4	1.4	1.4	33	1	1	0	0	4	8.11.12.1	0	1	1	0	0	0	0	0	0	0	0	0
90	0	15	0	0	0.22	0	87	0	1	0	1	2	7	1	0	0	1	0	0	0	0	0	0	0	0
91	1	6	1	0	0.05	0	54	1	0	0	0	2	12.1	0	1	1	0	0	0	0	0	0	0	0	0
92	0	3	-0.08	-0.18	0.05	-0.18	41	1	1	0	1	2	11.12-2.4	0	1	1	1	0	0	0	0	0	1	0	0
93	1	6	0.3	0	0	0.05	67	1	0	0	0	1	9	0	0	1	0	0	0	0	0	0	0	0	0
94	0	13	-0.18	-0.08	0.05	-0.08	78	1	0	0	1	1	6	1	0	0	0	0	0	0	0	0	0	0	0
95	1	6	0.15	0	0.1	0	64	0	1	0	0	2	11	0	0	0	0	0	0	0	0	0	0	0	0
96	0	12	-0.18	-0.18	-0.18	0	45	1	1	0	1	1	10.11-12	0	1	1	1	0	0	0	0	0	0	0	0
97	1	12	-0.08	-0.08	-0.18	-0.08	50	0	0	0	1	1	10	0	0	1	0	0	0	0	0	0	1	0	0
98	0	3	0.52	-0.08	-0.08	-0.08	55	1	1	0	0	3	1-2	0	0	1	0	0	0	0	0	0	1	0	0
99	1	13	-0.18	-0.18	-0.18	-0.18	85	1	1	0	1	1	11~2	0	0	0	1	0	0	0	0	0	0	0	0
100	1	12	-0.18	0.1	0	0	61	1	1	0	1	1	3	0	0	1	0	0	0	0	0	1	1	0	0
101	1	13	1.7	0.1	0.15	0.3	79	1	0	0	0	2	11	0	0	0	0	0	0	0	0	0	0	0	0
102	1	6	0.3	0	-0.08	-0.08	67	1	1	0	1	2	1.12	0	1	1	0	0	0	0	0	0	1	0	0
103	1	12	-0.08	-0.08	-0.18	-0.18	64	0	0	0	1	2	11	0	0	1	1	0	0	0	0	0	1	0	0
104	1	12	0.7	1	0.7	0.7	68	1	0	1	0	3	1	0	0	1	1	0	0	0	0	0	0	0	0
105	0	18	-0.08	-0.08	-0.08	-0.08	57	1	1	0	1	1	10-12	0	0	0	0	0	0	0	0	0	0	0	0
106	0	16	0.1	0.52	0.4	0.22	77	1	1	0	1	2	2.6.9	1	1	0	0	0	0	0	0	1	0	0	0
107	1	12	-0.08	-0.18	-0.08	-0.08	54	1	1	0	1	2	11	0	0	1	1	0	0	0	0	0	1	0	0
108	1	13	1	0.3	0.3	0.3	55	1	1	0	0	4	1	0	0	1	0	0	0	0	0	0	0	0	0
109	1	8	0.4	-0.08	0	0	79	0	0	0	1	3	12	0	0	1	0	0	0	0	0	0	0	0	0
110	0	12	0.3	-0.08	0.3	-0.18	53	0	0	0	0	3	12-1	0	0	1	0	0	0	0	0	1	0	0	0
111	0	13	-0.08	-0.08	0	-0.08	59	0	0	0	1	1	11	0	0	1	0	0	0	0	0	0	0	0	0
112	1	5	0	-0.18	-0.08	-0.18	64	1	1	0	1	2	8-10	0	0	1	0	0	0	0	0	0	0	0	0
113	0	6	0.22	-0.18	-0.08	-0.18	58	1	0	1	1	2	11	0	0	1	0	0	0	1	0	0	1	0	0
114	1	4	0.05	-0.08	0.05	-0.08	40	1	1	0	1	2	11-12.1	0	1	1	0	0	1	0	0	0	0	0	0
115	1	12	0	-0.18	0.3	-0.08	53	1	1	0	1	1	10	0	0	1	1	0	0	0	0	0	0	0	0
116	1	12	0.4	-0.18	0.05	0	71	1	1	0	1	2	2	0	0	0	0	1	0	0	0	0	0	0	0
117	0	12	-0.18	-0.18	-0.18	-0.18	54	0	1	0	1	1	11.12	0	1	1	0	0	0	0	0	0	0	0	0
118	1	14	0.1	0.15	0.15	0.15	69	1	1	0	1	2	7.10	1	1	1	0	0	1	0	0	0	0	0	0
119	1	3	0.7	0	-0.08	-0.08	47	0	1	0	0	2	4	0	0	1	1	0	0	0	0	0	1	0	0
120	1	7	0.1	0	0	0	75	0	1	1	1	1	12	0	0	0	0	0	0	0	0	0	0	0	0
121	1	7	0.4	0	0.05	0	60	0	1	0	0	2	12	0	0	1	0	0	1	0	0	0	0	0	0
122	0	14	1.4	0.05	0.15	0.05	59	0	1	0	0	2	3	0	0	1	0	0	0	0	0	1	0	0	0
123	0	13	0	-0.08	-0.08	-0.08	50	0	0	0	1	1	12	0	0	1	0	0	0	0	0	1	0	0	0
124	1	6	1.22	0.1	0	0	66	1	1	0	0	3	9	0	0	1	0	0	0	0	0	0	0	0	0
125	1	12	0	-0.08	-0.08	-0.18	48	1	1	0	1	2	1	0	0	1	0	0	0	0	0	0	1	0	0
126	1	13	0.3	0.05	0	0	65	0	1	0	0	2	2	0	0	1	0	0	0	0	0	0	0	0	0
127	0	12	-0.08	-0.08	-0.08	-0.08	63	1	0	0	1	1	12	0	0	1	0	0	0	1	0	0	0	0	0
128	1	6	0.1	0.05	0.22	0.05	61	1	0	0	1	1	11	0	0	0	0	0	0	0	0	0	1	0	0
129	1	9	0	0.52	0.05	0.4	39	1	0	0	1	3	12.9	0	1	1	0	0	1	0	0	0	0	0	0
130	0	4	0.05	-0.18	-0.08	-0.18	50	1	1	0	1	3	11.2	0	1	0	0	0	0	0	0	0	1	0	0
131	1	10	1.85	0	0.3	0.05	34	1	0	0	0	4	2	0	0	0	0	0	0	0	0	0	0	0	0
132	1	7	2	1	0.82	1	71	0	0	0	0	2	1	0	0	0	0	0	0	0	0	0	0	0	0
133	0	6	-0.08	-0.08	-0.08	-0.08	45	1	0	0	1	1	11	0	0	1	0	0	0	0	0	0	1	0	0
134	1	6	-0.18	-0.18	-0.18	-0.18	56	0	1	0	1	2	1.2	0	0	1	0	0	0	0	0	0	1	0	0
135	1	4	0.4	0	0.05	-0.08	65	0	1	0	0	2	1	0	0	0	0	0	0	0	0	0	0	0	0
136	0	6	0.05	0.05	-0.08	0	64	1	1	0	1	2	6	1	0	1	0	0	0	0	0	0	0	0	0
137	1	6	0	-0.08	-0.08	-0.08	64	1	1	0	1	2	7	1	0	1	0	0	0	0	0	0	0	0	0
138	1	3	-0.08	0	0	-0.08	64	1	0	0	1	1	11-12	0	0	1	0	0	0	0	0	0	0	0	0
139	1	5	1	1.1	0.82	0.3	53	1	1	0	0	3	10	0	0	0	0	0	1	0	0	0	0	0	0
140	1	4	0.1	0.15	0.1	0.1	74	1	0	0	1	2	12	0	0	1	0	0	0	0	0	0	0	0	0
141	0	6	0.3	0	0	0	67	1	1	0	1	2	2,4	0	1	0	0	0	0	0	0	1	0	0	0
142	0	3	0.3	0.1	0.15	0.1	69	1	0	1	0	2	10	0	0	1	0	0	0	0	0	0	0	0	0
